# Supplementary material for: Gait stability in virtual reality: effects of VR display modality in the presence of visual perturbations
Source: J Neuroeng Rehabil. 2025 Feb 21;22:32. doi: 10.1186/s12984-025-01558-3 (PMC11844080; doi:10.1186/s12984-025-01558-3)
Supplement: Supplementary file 1 — Supplementary material 1. [file 12984_2025_1558_MOESM1_ESM.xlsx]

## Sheet: Joint ROM Statistics
	Parameter	Fixed Effect	F	p	Cohen's f2
Hip Adduction	Mean	VR Type	0.93	0.339	0.11
		Perturbation	8.38	<0.001*	0.32
		Interaction	3.73	0.029*	0.1
	Std	VR Type	14.04	<0.001*	0.24
		Perturbation	17.2	<0.001*	0.52
		Interaction	1.75	0.182	0.05
Hip Flexion	Mean	VR Type	5.94	0.017*	0.14
		Perturbation	4.18	0.019*	0.18
		Interaction	2.44	0.094	0.07
	Std	VR Type	25.68	<0.001*	0.52
		Perturbation	21.41	<0.001*	0.76
		Interaction	5.7	0.005*	0.16
Knee Flexion	Mean	VR Type	18.08	<0.001*	0.34
		Perturbation	5.51	0.006*	0.24
		Interaction	3.61	0.032*	0.1
	Std	VR Type	20.22	<0.001*	0.36
		Perturbation	9.97	<0.001*	0.36
		Interaction	3.14	0.049*	0.08
Ankle Flexion	Mean	VR Type	17.63	<0.001*	0.32
		Perturbation	8.82	<0.001*	0.32
		Interaction	3.11	0.051	0.08
	Std	VR Type	14.9	<0.001*	0.27
		Perturbation	6.48	0.003*	0.24
		Interaction	2.36	0.101	0.06

## Sheet: Peak Joint Angle Statistics
	Parameter	Fixed Effect	F	p	Cohen's f2
Hip Adduction	Mean	VR Type	4.01	0.049*	0.16
		Perturbation	14.91	<0.001*	0.5
		Interaction	3.85	0.026*	0.1
	Std	VR Type	12.66	<0.001*	0.18
		Perturbation	2.65	0.077	0.08
		Interaction	0.21	0.81	<0.01
Hip Flexion	Mean	VR Type	0.14	0.713	<0.01
		Perturbation	1.29	0.282	0.04
		Interaction	0.06	0.938	<0.01
	Std	VR Type	15.38	<0.001*	0.31
		Perturbation	12.49	<0.001*	0.45
		Interaction	3.79	0.027*	0.1
Knee Flexion	Mean	VR Type	3.49	0.066	0.09
		Perturbation	0.59	0.554	0.07
		Interaction	1.69	0.192	0.04
	Std	VR Type	15.18	<0.001*	0.27
		Perturbation	5.91	0.004*	0.22
		Interaction	2.34	0.103	0.06
Ankle Flexion	Mean	VR Type	0.03	0.869	<0.01
		Perturbation	2	0.143	0.06
		Interaction	0.18	0.836	<0.01
	Std	VR Type	31.88	<0.001*	0.44
		Perturbation	2.9	0.061	0.08
		Interaction	0.08	0.922	<0.01
